# Supplementary material for: Antifungal Activity of Menisporopsin A against Relevant Plant Pathogens
Source: J Fungi (Basel). 2024 May 27;10(6):381. doi: 10.3390/jof10060381 (PMC11204650; doi:10.3390/jof10060381)
Supplement: Supplementary file 1 [file jof-10-00381-s001.zip]

Archive with 1 entries (1 files):
- jof-2996402-supplementary.pdf
